# Supplementary material for: 2D Nano-Mica Sheets Assembled Membranes for High-Efficiency Oil/Water Separation
Source: Nanomaterials (Basel). 2022 Aug 23;12(17):2895. doi: 10.3390/nano12172895 (PMC9457926; doi:10.3390/nano12172895)
Supplement: Supplementary file 1 [file nanomaterials-12-02895-s001.zip]

Archive with 4 entries (4 files):
- Supporting Information.pdf
- Video 1.mp4
- Video 2.mp4
- Video 3.mp4
